# Supplementary material for: First-Principles Study of Irn (n = 3–5) Clusters Adsorbed on Graphene and Hexagonal Boron Nitride: Structural and Magnetic Properties
Source: Nanomaterials (Basel). 2022 Jul 16;12(14):2436. doi: 10.3390/nano12142436 (PMC9317977; doi:10.3390/nano12142436)
Supplement: Supplementary file 1 [file nanomaterials-12-02436-s001.zip]

Archive with 1 entries (1 files):
- nanomaterials-1807530-supplementary.pdf
